# Supplementary material for: Genome-wide transcription landscape of citric acid producing Aspergillus niger in response to glucose gradient
Source: Front Bioeng Biotechnol. 2023 Oct 24;11:1282314. doi: 10.3389/fbioe.2023.1282314 (PMC10628723; doi:10.3389/fbioe.2023.1282314)
Supplement: Supplementary file 1 [file DataSheet1.zip]

Archive with 9 entries (7 files):
- Data Sheet 1/
- Data Sheet 1/2-Frontiers_Supplementary_Material/
- Data Sheet 1/2-Frontiers_Supplementary_Material/Supplementary Figure S1.docx
- Data Sheet 1/2-Frontiers_Supplementary_Material/Supplementary Figure S2.docx
- Data Sheet 1/2-Frontiers_Supplementary_Material/Supplementary Table S1.docx
- Data Sheet 1/2-Frontiers_Supplementary_Material/Supplementary Table S2.docx
- Data Sheet 1/2-Frontiers_Supplementary_Material/Supplementary Table S3.docx
- Data Sheet 1/2-Frontiers_Supplementary_Material/Supplementary Table S4.docx
- Data Sheet 1/2-Frontiers_Supplementary_Material/Supplementary Table S5.docx
